# Supplementary material for: Luminal Stem-like Cells in High-Risk/Locally Advanced Prostate Cancer Promote Resistance to Hormonal Therapy
Source: Theranostics. 2025 Aug 30;15(18):9558–79. doi: 10.7150/thno.112496 (PMC12486265; doi:10.7150/thno.112496)
Supplement: Supplementary file 2 — Supplementary tables. [file thnov15p9558s2.xlsx]

## Sheet: Table S1
Table S1. Clinical characteristics of the corresponding patients, related to Figure 1.
Patient	Patient 01	Patient 02	Patient 03	Patient 04	Patient 05	Patient 06	Patient 07	Patient 08	Patient 09	Patient 10
Date for RP	2023-06-06	2023-06-20	2023-06-21	2023-07-12	2023-07-24	2023-08-28	2023-09-07	2023-09-11	2023-09-19	2024-06-24
Clinical description	HRLPC	HRLPC	HRLPC	HRLPC	HRLPC	HRLPC	HRLPC	HRLPC	HRLPC	HRLPC
Pathology description	nmCSPC	nmCSPC	AMPC	nmCSPC	nmCSPC	nmCSPC	nmCSPC	nmCSPC	nmCSPC	nmCSPC
Organoid	ORG 01	-	ORG 03	-	-	-	-	ORG 08	-
Treatment status	Treatment Naïve	ADT+ Bicalutamide	ADT+ Bicalutamide	Treatment Naïve	ADT+ Bicalutamide	ADT+ Bicalutamide	ADT+ Bicalutamide	ADT+ Bicalutamide	ADT+ Bicalutamide	Treatment Naïve
Treatment time (months)	-	3	6	-	3	4	3	6	3	-
PSA at diagnosed (ng/ml)	24.26	41	13.63	96.47	219.25	0.2	100	68.44	99	21.42
PSA after ADT (ng/ml)	-	0.06	0.049	-	0.57	0.006	0.36	0.494	1.35	-
DAC/IDCP/NEPC	-	-	NEPC	-	-	-	-	-	-	-
Gleason Score (biopsy)	4+4	4+3	5+5	4+4	4+3	5+3	5+4	5+4	5+5	5+5
Gleason Group	4	3	5	4	3	4	5	5	5	5
Gleason Score (after RP)	3+5	-	-	5+4	-	-	-	-	-	5+4
Molecular pathology features	AR+	AR+	AR+	AR+	AR+	AR+	AR+	AR+	AR+	AR+
	MSH2+	PTEN-PSMA+	CgA+	PSMA+	PSMA+	PSA-PSMA+		PTEN-PSMA+	PSMA+
	MSH6+		SYN+	SYN+		PTEN-
	MLH1+
	PMS2+
	PSMA+
Treatment response	-	All cells response	All cells no response	-	All cells response	Partial response	All cells response	Partial response	Partial response	-
pTNM	pT2cN0M0	pT2aN0M0	pT4N1M0	ypT2cN0M0	ypT3aN1M0	ypT3bNxM0	ypT2cN1M0	ypT2cN0M0	ypT2cN1M0	pT2aN1M0
Biochemical or	No	No	Yes	No	Yes	Yes	Yes	Yes	Yes	No
radiographic recurrence
Note 1: “HRLPC” stands for high-risk / locally advanced prostate cancer. “CSPC” stands for castration-sensitive prostate cancer. “AMPC” stands for androgen receptor (AR)-positive NE-positive amphicrine prostate cancer
“BCR” stands for biochemical recurrence
Note 2: “m” stands for metastatic, corresponding to >=M1 in TNM stage. “nm” stands for “non-metastatic”, corresponding to M0 in TNM stage.

## Sheet: Table S2
Table S2. HRLPC patients Cohort
paitent number	BCR (1 = Yes, 0 = No)	PSA free-DFS	Age（≥70 or ＜ 70）	Gleason score (at diagnosis) (before NAT)（6/7/8/9/10、NA）	Clinical T stage (at diagnosis)（T2/T3/T4）	Clinical N stage (at diagnosis) (N0/N1)	PSA (ng/ml) (at diagnosis/before NAT)（＞20 or ≤ 20）	PSA (ng/ml) (before RP) (after NAT)（≥0.2 or ＜ 0.2）	PSA (ng/ml) (after RP 6weeks) （≥0.2 or ＜ 0.2）
T01	0	35	72	8	T2c	N0	100	0.019	0.006
T02	0	22	69	8	T2c	N0	17.87	0.192	0.006
T03	0	27	73	8	T2c	N0	100	0.006	0.006
T04	0	27	64	6	T2b	N0	23.4	0.31	NA
T05	1	33	65	9	T3b	N1	100	0.006	0.006
T06	0	22	69	8	T2c	N0	28.2	0.003	0.006
T07	1	1	73	9	T4	N0	100	0.133	0.565
T08	1	1	65	9	T2c	N0	27.81	0.272	NA
T09	1	11	66	7	T3b	N0	16.78	0.315	0.58
T10	0	9	70	8	T3a	N1	4.14	0.088	NA
T11	1	22	70	10	T2c	N0	4.4	0.038	NA
T12	0	20	58	9	T2b	N0	147	0.93	0.006
T13	1	24	65	8	T2a	N0	20.76	2.07	0.012
T14	1	3	67	7	T3b	Nx	100	11.4	6.57
T15	0	20	70	7	T2a	N0	29.7	0.069	0.006
T16	1	2	68	10	T3b	N0	174	18.45	3.99
T17	1	6	75	9	T2b	N1	66.91	0.125	0.032
T18	0	22	68	7	Tx	Nx	20.16	0.019	0.006
T19	1	12	56	10	T4	N0	18.79	0.042	0.001
T20	0	29	52	9	T3b	N0	100	0.257	NA
T21	1	23	69	9	T2c	N0	100	0.034	0.014
T22	1	1	58	10	T3b	N1	13.63	0.049	0.006
T23	1	26	62	8	T2b	N0	60	0.059	0.006
T24	1	7	68	9	T4	N1	294.2	0.053	0.07
T25	0	31	72	8	T3b	N1	91	0	0.006
T26	1	1	66	7	T2b	N0	100	0.003	0.003
T27	0	23	64	10	T2c	N0	25.44	0.024	0.006
T28	1	21	64	8	T2b	N0	133.94	0.003	0.006
T29	0	44	67	9	T2c	N0	100	0.097	NA
T30	1	1.5	58	7	T2c	N1	49	0.37	0.019
T31	1	4	68	10	T4	N1	90.98	0.006	0.01
T32	0	27	64	7	T3b	N0	30.93	0.268	NA
T33	1	1.5	64	10	T3b	N1	35.9	0.064	0.006
T34	1	27	62	7	T2b	N0	160	0.232	0.03
T35	0	6	61	6	Tx	N0	40	0.012	NA
T36	1	1.5	71	10	T2b	N0	123	0.714	0.496
T37	0	34	70	9	T4	N0	13.91	0.398	NA
T38	0	25	63	9	T2c	N1	100	0.044	0.006
T39	0	25	63	9	T2c	N0	26.39	13.21	0.006
T40	1	9	46	-	T2c	N1	0.845	0.081	0.054
T41	1	6	63	9	T3b	N1	100	0.059	0
T42	1	1	60	8	T4	N1	46	0.163	0.257
T43	1	1.5	65	8	T4	N1	6.45	0.003	0.919
T44	0	12	70	7	T2b	N0	63.7	0.003	0.01
T45	0	26	73	7	T2c	N0	120	1.52	NA
T46	1	1.5	77	9	T4	N1	100	0.06	0.373
T47	1	4	60	9	T3b	N1	57	0.146	0.951
T48	0	42	58	10	T4	N0	18.13	0.003	0.006
T49	1	5	62	9	T4	N0	11.67	5.21	0.56
T50	1	5	55	9	T3b	N1	30.17	0.003	0.006
T51	1	4	71	9	T3b	N0	100	0.785	0.016
T52	1	6	68	8	T4	N1	100	10.58	30.69
T53	0	42	64	9	T2c	Nx	100	0.118	NA
T54	1	1.5	58	9	T2c	N0	37	0.917	0.099
T55	0	42	73	9	T2b	N0	98.83	1.34	0.003
T56	1	3.5	55	7	T3b	N0	270.4	15.13	0.023
T57	1	20	76	9	T3b	N0	19.2	0.101	NA
T58	0	44	70	7	T3b	N0	47.56	0.369	0.003
T59	0	51	71	7	T2b	N0	50.7	0.382	0.003
T60	1	35	70	9	T3b	N1	8.55	0.918	NA
T61	1	15	70	-	T2b	N0	53.68	0.547	0.006
T62	1	5	74	9	T3b	N0	26.2	1.72	NA
T63	0	32	69	7	T2b	N1	384	0.501	0.006
T64	0	31	69	8	T4	N0	100	0.006	NA
T65	1	2	68	8	T4	N0	40	0.168	0.006
T66	1	10	64	6	T2b	N0	42.99	0.162	NA
T67	0	35	64	8	T3b	N0	41.61	0.02	0.03
T68	1	12	66	9	T3b	N1	100	0.0631	0.006
T69	0	18	72	6	T2b	N1	234.67	0.23	0.006
T70	1	4	77	10	T3b	N0	71.95	3.94	0.93
T71	1	10	67	8	T2b	N0	100	0.235	0.006
T72	1	4.5	66	9	T2c	N1	30.64	1.51	1.8
T73	1	20	76	10	T2c	N0	100	0.124	0.006
T74	0	18	62	7	Tx	N0	100	0.006	0.006
T75	0	7	69	7	Tx	N0	30.5	0.006	NA
T76	0	16	68	6	T2b	N0	20.9	0.057	0.006
T77	0	50	61	7	Tx	N0	25	0.021	0.003
T78	0	12	66	6	T2c	N1	38.51	0.081	NA
T79	0	48	75	7	Tx	N0	28	0.024	NA
T80	0	17	74	10	T2c	N0	31	0.008	NA
T81	0	48	77	9	Tx	N0	25.69	0.05	0.003
T82	1	2	50	10	T2c	N0	100	4.01	NA
T83	1	4.5	62	9	T2b	N0	30	0.208	NA
T84	0	20	61	9	T2b	N0	23.78	0.246	0.021
T85	1	7	65	7	T2c	N0	33.68	0.711	0.085
T86	0	16	70	9	T2c	N0	7.22	0.051	0.006

## Sheet: Table S3
Table S3. PDOs derived compound.
Compound	Supplier	Catalog	Final concentration
AdDMEM-F12	Gibco	12634010	Pure
Glutamax	Gibco	35050061	0.01
Hepes	Gibco	15630056	0.01
Pen/Strep	BioConcept	4-01F00-H	0.01
Primocin	Invivogen	ant-pm-05	1X
B27	Life Technologies	17504044	1X
Nicotinamide	Sigma-Aldrich	N0636-100g	10 mM
N-Acetyl-l-cysteine	Sigma-Aldrich	A9165-25g	1.25 mM
A83-01	Tocris	2939	500 nM
FGF-10	Peprotech	100-26-25UG	10 ng/ml
FGF-2	Peprotech	100-18B-50UG	5 ng/ml
EGF	R&D	236-EG-01M	5 ng/ml
Noggin	Peprotech	120-10C-50UG	100 ng/ml or 10% conditioned medium
Rspondin 1	homemade		500 ng/ml or 10% conditioned medium
Prostaglandin E2	Tocris	2296	1 µM
SB202190	Sigma-Aldrich	S7076-5MG	10 µM
Y-27632 dihydrochloride-ROCK Inhibitor	Millipore	SCM075	10 µM
(Dihydro)testosterone (5α-androstan-17β-ol-3-one)	Solarbio Life Sciences	ID0310	1 nM/0.1nM
TrypLE	Thermo fisher	12604013-100ml	1X
Collagenase type II	Gibco	17101015	5mg/ml

## Sheet: Table S4
Table S4. Markers for cell subtypes.
Fibroblast	SMCs	Endothelial	Epithelial	TNK	B	Myeloid	ILC
COL1A1	ACTA2	VWF	EPCAM	CD3E	CD79B	C1QA	RORA
COL1A2	TAGLN	CDH5	CDH1	CD3G	CD79A	C1QB	GATA3
DCN	MYH11	PECAM1	KRT18	CD3D	CD19	CD14
APOD

## Sheet: Table S5
Table S4. Gene signatures.
		Deng et.al							Dong et.al
TCGA	CPGEA	AR Score Gene	Luminal	Basal	NE	EMT	Stem-like	Cytotoxic genes	Basal 2	Luminal 2	NEPC marker 2	AR pathway 2	Stemness 2	EMT 2
genelist	genelist
PCA3	AMACR	ABCC4	ACPP	AEBP1	BRINP1	CDH2	ALDH1A1	PRF1	KRT5	NKX3-1	ASCL1	AR	ALDH1A1	CDH2
PCAT14	ACSM1	ACSL3	ALDH1A3	ARHGAP25	ASCL1	CDH11	ALCAM	GZMB	KRT14	KRT8	CHGA	KLK3	CD44	CDH11
OR51E2	CRISP3	ADAM7	ALOX15B	BNC1	CHGA	DCN	CD44	GZMH	TP63	KRT18	CHGB	KLK2	PROM1	FN1
HPN	FABP5	C1orf116	AMACR	C16orf74	CHGB	DSP	CD55	GZMA	ITGA6	CD24	SYP	FKBP5	NANOG	VIM
AMACR	OR51E2	CENPN	ANKRD1	CAV1	ENO2	FN1	KIT	NKG7	KRT17	PSCA	FOXA2	TMPRSS2	KIT	TWIST1
DLX1	GLYATL1	EAF2	ANO7	CAV2	EZH2	SNAI1	KLF4	GNLY	KRT15	LMO7	NKX2-1	FOXA1	NES	SNAI1
TRGC1	TFF3	ELL2	AR	CDH13	FOXA2	SNAI2	NANOG	TNFSF10	DKK1	CLDN3	ENO2	GATA2	KLF4	ZEB1
ARLNC1	HPN	FKBP5	ASRGL1	CNTNAP3B	GNAO1	TWIST1	NES	IFNG	CAV1	AMACR	MYCN	SLC45A3	CD55	ZEB2
ACSM1	ALDH3B2	GNMT	C2	COL17A1	INSM1	VIM	NOTCH4	CST7	CAV2	ERG	POU3F2		ALCAM	DCN
FOLH1	PHGR1	HERC3	CCK	COL4A6	KCNB2	ZEB1	PDPN		CYR61	ALDH1A3	NCAM1		NOTCH4
SPON2	SPON2	KLK2	CD24	CSMD2	KCND2	ZEB2	PROM1				INSM1		WNT7A
GOLM1	CGREF1	KLK3	CHI3L2	DKK1	MAP10		SOX2				EZH2		PDPN
SIM2	FOLH1	MAF	CLDN3	DKK3	MYCN		WNT7A				SOX2
PRAC1	ABCC4	MED28	CPNE4	DLC1	NCAM1						SIAH2
TFF3	BANK1	MPHOSPH9	CSGALNACT1	DLK2	NKX2-1
TRGV9	C2orf72	NKX3.1	CWH43	ERG	NRSN1
GDF15	LUZP2	NNMT	DCDC2	FAT3	PCSK1
COMP	NUDT8	PMEPA1	DLL4	FGFR3	POU3F2
C2orf72	TRPM8	PTGER4	DNAJC12	FHL1	PROX1
ABCC4	SMS	TMPRSS2	DOCK11	FJX1	RGS7
TRGJP2	EPHA6	ZBTB10	DPP4	FLRT2	SCG3
TRPM4	SLC4A4		ELOVL2	FOXI1	SEC11C
APOC1	DRAIC		ERG	GIMAP8	SEZ6
PDLIM5	ST8SIA6-AS1		FBP1	HMGA2	SIAH2
SPDEF	PCAT14		FGF13	IGFBP7	SOX2
TMSB15A	SMIM22		FOLH1	IL1A	ST8SIA3
TRGC2	MS4A8		GFPT2	IL33	SVOP
KLK2	CAMKK2		HLA-DMB	ITGA6	SYP
PODXL2	GDF15		INHBB	ITGA6	SYT11
GLYATL1	KLK12		KCNN2	JAG2
PLA2G2A	GJB1		KLK3	JAM3
CGREF1	AC144450.1		KMO	KCNMA1
DRAIC	PCAT18		KRT18	KCNQ5
FABP5	FGFRL1		KRT20	KRT14
HOXC6	PYCR1		KRT8	KRT15
C19orf48	VSTM2L		LMAN1L	KRT17
TMEM178A	HIST3H2A		LMO7	KRT34
CST2	SIM2		LTB	KRT5
APOE	GPR160		MB	KRT6A
MARCKSL1	DNAH5		MUC2	LTBP2
VSTM2L	GOLM1		NKX3-1	MMP3
PRR36	CYP2J2		NPTX2	MRC2
KLK3	COL28A1		PDE8B	MSRB3
THBS4	GABRB3		PGC	NGFR
SNHG25	TRPM4		PLA2G2A	NIPAL4
SLC43A1	TSPAN13		POTEM	NOTCH4
STX19	TMEFF2		PPM1H	NRG1
TRPM8	ALCAM		PSCA	PDPN
FOXA1	PDLIM5		PTPRN2	SERPINB13
HOXB13	MCCC2		RAMP1	SERPINF1
PTP4A3	FASN		RIMS1	SH2D5
CAMKK2	MIPEP		SERHL2	SPARC
VPS9D1-AS1	PODXL2		SLC2A12	SYNE1
RAP1GAP	SNHG4		SPDEF	TAGLN
PYCR1	TMSB15A		ST8SIA1	THBS2
PLA2G7	ELOVL2		SYT7	TNC
SMPDL3B	REPS2		TBXAS1	TP63
ARHGEF26	MON1B		TOX3	VSNL1
GCNT1	EEF1A2		TRPM8	WNT7A
TDRD1	DNASE2B		TRPV6
TGM3	BEND4		TSPAN8
FASN	CLDN8		UPK1A
TRIB1	GGCT		VNN3
PRR16	APOC1
APOF	ENTPD5
NEAT1	GALNT3
KLK4	RELN
GJB1	UAP1
FEV	ELF5
TMEM132A	LYPLA1
NKAIN1	SLC10A5
ERG	GALNT7
TRIM36	MBOAT2
NUDT8	RPL22L1
FGFRL1	MPC2
SNHG19	EPB41L4B
HES4	TRIM36
SNHG3	TSPAN1
CLDN3	BICD1
NKX3-1	C1QTNF3
PAQR6	SDK1
TMEM238	PLEKHS1
RAB17	ARHGEF38
B4GALNT4	ARHGEF26
TSPAN1	MAL2
CACNA1D	AK5
LRRC26	EPCAM
STEAP1	TERC
BIK	APOE
FFAR2	GCNT1
FNDC10	TBC1D30
PCAT18	ELOVL7
SNTG2-AS1	RAB17
ARHGEF38	SLC27A2
COL9A2	SLC43A1
RHPN1	BAMBI
COL2A1	INPP4B
BEND4	THBS4
PHGR1	DANCR
CRACR2B	ZNF577
PPP1R14B	PPP1R9A
SFRP4	C19orf48
PCAT7	LINC00517
TWIST1	RAC3
TLCD1	MYBPC1
RGS10	PPP3CA
SFTPA2	MESP1
ENTPD5	SCHLAP1
LUZP2	RAB3B
ADRB1	GNMT
EPCAM	ZNF30
MS4A8	ALOX15B
ASPN	C15orf48
HOXC4	GDPD1
PRAC2	H2AFJ
RAB3B	STEAP1
DNASE2B	CEACAM20
ST8SIA6-AS1	PPP1R14B
OR51C1P	HIST2H3C
IQANK1	CLDN3
RAC3	TLCD1
LINC00992	HIST2H3A
RPL22L1	TPD52
SDK1	C1QTNF9B
GPC5-AS1	MYO6
DBNDD1	CHMP4C
GALNT7	MAP2
GPR160	FHIT
SBK1	RALGAPA2
SLC45A3	DBNDD1
TMC5	NAALADL2
SLC4A4	STX19
HSF4	NEDD4L
SLC19A1	LRRIQ1
KLK15	GNPNAT1
TUBB2A	LINC00665
ARFGEF3	CLDN7
UBE2C	AC005538.3
DNAH5	AGR2
TBX1	TOP2A
GAL	PCGEM1
CENPN	TUBB2A
PKIB	LINC00930
ESRP2	ACACA
COLEC12	OTX1
LFNG	SPDEF
CREB3L4	ESRP1
CTBP1-AS	MARCKSL1
ALDH1A3	HIST1H3B
TP53INP1	GMDS
SPTBN2	ARHGAP28
PMEPA1	SLC9A2
ADM2	CTNND2
SH3RF1	C9orf152
MESP1	CACNA1D
NUP210	SPTBN2
LRIG1	PRR36
ERVH48-1	MYC
MRPL41	MKI67
OR51E1	FMO5
SAPCD2	CBS
TMEM184A	DHRS7
BOP1	RHOU
SLC45A2	FAM3B
TMEFF2	PSAT1
SRARP	ZNF649
ARHGEF38-IT1	BMPR1B
SNHG8	ATP8A1
BCAM	SEL1L
SMS	ERBB3
GMDS	NUSAP1
MMP26	CERS4
SLIT1	RLN2
DUS1L	VPS9D1-AS1
FAM222A	PCAT4
B3GNT6	TRIM68
	ACY1
	POTEH-AS1
	CBSL
	RAB6C
	CDK1
	C5orf30
	HPGD
	CPLX1
	TMEM45B
	MYRIP
	MIA3
	BHLHA15
	ABHD2
	EDEM3
	ARFGEF3
	SNHG19
	DNAH8
	ECI2
	TRIB3
	LIPH
	FAM174B
	SPOCK1
	CHDH
	GNL3

## Sheet: Table S6
Table S6. Antibodies for IHC, mIHC and IF.
Primary antibodies used for IHC
Antigen	Type	Supplier*	Catalog #	Dilution
PSMA	Rabbit mAb	Abcam	ab133579	1:400
CHGA	Mouse mAb	ZSGB-BIO	TA506095	1:200
Primary antibodies used for mIHC and IF
Antigen	Type	Supplier*	Catalog #	Dilution
CK5	Rabbit mAb	Abcam	ab52635	1:100
CK8	Mouse mAb	Biolegend	904804	1:100
CD4	Rabbit mAb	CST	#25229	1:1000
CD8	Rabbit mAb	CST	#98941	1:1000
CD56	Rabbit mAb	CST	#99746	1:1000
CD31	Rabbit recombinant multiclonal	Abcam	ab281583	1:1000
a-SMA	Mouse mAb	Boster	BM0002	1:1000
COL1A1	Rabbit mAb	CST	#72026	1:1000
ITGA1	Rabbit pAb	Biodragon	BD-PT5908	1:1000
TROP2	Rabbit mAb	Abcam	ab214488	1:1000
SOX9	Rabbit mAb	CST	#82630	1:1000
Secondary antibodies for IF
Antigen	Fluorochrome	Supplier*	Catalog #	Dilution
Goat anti-rat IgG	Alexa Fluor® 488	Invitrogen	A-11006	1:1000
Goat anti-chicken IgY	Alexa Fluor® 555	Invitrogen	A-21437	1:1000
Goat anti-chicken IgY	Alexa Fluor® 488	Invitrogen	A-11039	1:1000
